# Supplementary material for: Protease‐activated receptor 1 drives and maintains ductal cell fates in the premalignant pancreas and ductal adenocarcinoma
Source: Mol Oncol. 2021 May 14;15(11):3091–108. doi: 10.1002/1878-0261.12971 (PMC8564660; doi:10.1002/1878-0261.12971)
Supplement: Supplementary file 8 [file MOL2-15-3091-s001.txt]

#Acinar_cell_genes
ADH1C
AKR1B10
AKR1C2
AKR7A3
ALB
ALDOB
AMY2A
ANPEP
AOX1
B3GNT7
BCAT1
BHLHA15
C15ORF48
C6ORF222
CA12
CBS
CD24
CEBPD
CEL
CELA2A
CELA2B
CELA3A
CELA3B
CLPS
CPA1
CPA2
CPA4
CPB1
CREB3L1
CSDA
CTRB1
CTRB2
CTRC
CTRL
CXCL17
CYB5A
DUOX2
ERP27
F3
FAM129A
FAM134B
FGG
FGL1
FKBP9L
GATA4
GP2
GPX2
GSTA1
GSTA2
IL32
IMPA2
KLK1
LDHB
LGALS2
LGR4
LTB
LYZ
MECOM
MGST1
MT1G
MTUS1
MXRA5
NR5A2
NUPR1
OLFM4
ONECUT1
PDGFA
PDZK1IP1
PLA2G1B
PNLIP
PNLIPRP1
PNLIPRP2
PRSS1
PRSS3
PRSS3P2
PSAT1
PTGR1
REG1A
REG1B
REG3A
REG3G
RNASE1
SERPINI2
SGK1
SLC25A37
SPINK1
STEAP4
TC2N
TCN1
TMEM97
TPST2
TRIB2
UGDH
XBP1
