# Supplementary material for: Protease‐activated receptor 1 drives and maintains ductal cell fates in the premalignant pancreas and ductal adenocarcinoma
Source: Mol Oncol. 2021 May 14;15(11):3091–108. doi: 10.1002/1878-0261.12971 (PMC8564660; doi:10.1002/1878-0261.12971)
Supplement: Supplementary file 9 [file MOL2-15-3091-s008.txt]

#ductal_cell_genes
ABCC3
ACP5
ADAMTS9
AHNAK
AKAP7
ALDH1A3
ALDH3A2
ALOX5AP
AMBP
AMOTL2
ANKRD1
ANXA1
ANXA2
ANXA2P2
ANXA3
ANXA4
APCDD1
APCS
AQP1
ATP11A
ATP1A1
B4GALT5
BAAT
BICC1
C1QA
C1QB
CAV2
CCL2
CCL20
CD24
CD44
CD74
CD9
CDC42EP1
CDH6
CDKN2B
CEACAM6
CEACAM7
CFTR
CHI3L1
CLDN1
CLDN10
CLDN2
CLDN4
CLMN
CMTM7
CPA3
CREB5
CRP
CRYAB
CSF1
CTGF
CTSD
CTSE
CTSH
CTSS
CX3CL1
CXADR
CXCL1
CXCL6
CYR61
DAB2
DAB2IP
DCDC2
DEFB1
DHCR24
EDN1
ENC1
FAM150B
FCER1G
FGFR2
FGL2
FILIP1L
FLRT2
FLRT3
FYB
GBP2
GCNT3
GJA1
GOLM1
GPRC5B
H19
HABP2
HKDC1
HLA-DPA1
HLA-DQB1
HLA-DRA
HLA-DRB1
HNMT
HSD17B2
HSPB8
IFI30
IFIT3
IFITM2
IFITM3
IGSF3
IL8
IQGAP2
ITGA2
ITGA6
ITGB8
KCNJ16
KIAA1522
KLF5
KRT18
KRT19
KRT23
KRT7
KRT8
KRT80
LAD1
LAMA3
LAMB3
LAMC2
LAPTM5
LCN2
LCP1
LGALS3
LGALS4
LGALS9
LITAF
LYPD1
MALL
MET
MMP7
MS4A7
MUC20
MYOF
MYRF
NCEH1
NDRG2
NDUFA4
NEURL3
NFIB
NOTCH2
ONECUT2
PDGFD
PDLIM3
PFKFB3
PIGR
PIK3AP1
PKHD1
PLA2G7
PMEPA1
PPARGC1A
PROM1
PTPRK
RASEF
RGS1
RHPN2
SCNN1A
SDC1
SDS
SEL1L3
SEMA6A
SERPINA5
SERPINB2
SERPING1
SFRP5
SLC16A7
SLC1A1
SLC28A3
SLC3A1
SLC43A3
SLC44A2
SLC4A4
SLC6A20
SLPI
SMAD3
SOX4
SOX9
SPNS2
SPP1
SPTBN1
SRGN
STOM
SVIL
TACSTD2
TFPI2
TGFA
TGFB2
TGFBI
THSD4
TINAGL1
TM4SF1
TMSB4X
TNFAIP2
TNFRSF11B
TNFRSF12A
TNFSF10
TPM1
TRIM47
TSPAN8
TYROBP
UCA1
UGT2B15
VCAM1
VTCN1
WFDC2
WWTR1
YAP1
